# Supplementary material for: IRF1 Inhibits Therapy-Induced Senescence of Glioblastoma Cells Through OAS2
Source: Cells. 2026 Jun 24;15(13):1149. doi: 10.3390/cells15131149 (PMC13359778; doi:10.3390/cells15131149)
Supplement: Supplementary file 1 [file cells-15-01149-s001.zip]

Archive with 1 entries (1 files):
- cells-4323898-supplementary.pdf
